# Supplementary material for: Flavivirus recruits the valosin-containing protein–NPL4 complex to induce stress granule disassembly for efficient viral genome replication
Source: J Biol Chem. 2022 Jan 19;298(3):101597. doi: 10.1016/j.jbc.2022.101597 (PMC8857493; doi:10.1016/j.jbc.2022.101597)
Supplement: Supplemental Table S1 [file mmc1.xlsx]

## Sheet: siRNA
	Table S1. siRNA list.
	Name	Target protein	Sense sequence
	VCP_252	VCP	GAAUAGAGUUGUUCGGAAUtt
	Npl4_878	NPL4	CUGAAGUGGUCGAUGAAAUtt
	Control	Luciferase	CGUACGCGGAAUACUUCGAtt
