# Supplementary material for: Flavivirus recruits the valosin-containing protein–NPL4 complex to induce stress granule disassembly for efficient viral genome replication
Source: J Biol Chem. 2022 Jan 19;298(3):101597. doi: 10.1016/j.jbc.2022.101597 (PMC8857493; doi:10.1016/j.jbc.2022.101597)
Supplement: Supplemental Table S2 [file mmc2.xlsx]

## Sheet: antibody
	Table S2. Antibody list.
	Name	Host	Clone #	Dilution Factor	Conjugation	Experiment	Source
	JEV NS3	rabbit		1:1000	none	ICC	original
	JEV NS4B	rabbit		1:1000	none	ICC	Gene Tex
	JEV NS4B	rabbit			none	IP	Gene Tex
	JEV dsRNA J2	mouse		1:1000	none	ICC	English & Scientific Consulting Kft.
	DENV capsid	rabbit		1:1000	none	ICC	original
	VCP	mouse	18/VCP	1:1000	none	WB	BD Transduction Laboratories
	NPL4	rabbit		1:500	none	WB	Sigma
	G3BP	mouse		1:1000	none	ICC	BD Transduction Laboratories
	TIAR	mouse		1:1000	none	ICC	BD Transduction Laboratories
	FLAG	mouse	M2	1:1000	none	ICC	Sigma
	FLAG	mouse	M2	1:1000	none	WB	Sigma
	Myc	mouse	9E10	1:1000	none	ICC	Sigma
	Myc	mouse	9E10	1:1000	none	WB	Sigma
	Myc	mouse	9E10		none	IP	Sigma
	α-tubulin	mouse	DM1A	1:1000	none	WB	Sigma
	Multi Ubiquitin FK2	mouse		1:1000	none	ICC	MBL
	eIF3η	mouse		1:1000	none	ICC	Santa Cruz Biotechnology
	Puromycin	mouse	12D10	1:1000	none	WB	EMD Millipore
