# Supplementary material for: Flavivirus recruits the valosin-containing protein–NPL4 complex to induce stress granule disassembly for efficient viral genome replication
Source: J Biol Chem. 2022 Jan 19;298(3):101597. doi: 10.1016/j.jbc.2022.101597 (PMC8857493; doi:10.1016/j.jbc.2022.101597)
Supplement: Supplemental Table S3 [file mmc3.xlsx]

## Sheet: plasmid
	Table S3. Plasmid list.
	Plasmid Name	Backbone	Epitope Tag	Selection
	pCAG.Myc	pCAG-Myc	N, Myc	Amp
	pCAG.OSF	pCAG-OSF	N, One-StrEP-FLAG (OSF)	Amp
	pCAG.JEV NS4B.FOS	pCAG-FOS	C, FLAG-One-StrEP (FOS)	Amp
	pCAG.JEV NS4B.Myc	pCAG-Myc	C, Myc	Amp
	pCAG.JEV NS4B.FLAG-HiBiT	pCAG-FLAG-HiBiT	C, FLAG-HiBiT	Amp
	pCAG.DENV NS4B.Myc	pCAG-Myc	C, Myc	Amp
	pCAG.OSF.PKR_wt	pCAG-OSF	N, One-StrEP-FLAG (OSF)	Amp
	pCAG.OSF.PKR(D328A)	pCAG-OSF	N, One-StrEP-FLAG (OSF)	Amp
	pCAG.OSF.PKR(K296R)	pCAG-OSF	N, One-StrEP-FLAG (OSF)	Amp
	pCAG.OSF.eIF2α_wt	pCAG-OSF	N, One-StrEP-FLAG (OSF)	Amp
	pCAG.OSF.eIF2α(S51D)	pCAG-OSF	N, One-StrEP-FLAG (OSF)	Amp
	pCAG.OSF.eIF2α(S51A)	pCAG-OSF	N, One-StrEP-FLAG (OSF)	Amp
	pCAG.OSF.NPL4_wt	pCAG-OSF	N, One-StrEP-FLAG (OSF)	Amp
	pCAG.Myc.NPL4_wt	pCAG-Myc	N, Myc	Amp
	pQC.mCh.G3BP1	pQCXIN	N, mCherry	Amp
	pQC.moxCerulean3.NPL4	pQCXIP	N, moxCerulean3	Amp
	pCAG.OSF.VCP-siR_ 252(wt)	pCAG-OSF	N, One-StrEP-FLAG (OSF)	Amp
	pCAG.OSF.VCP.siR.D35A/V38A (m1)	pCAG-OSF	N, One-StrEP-FLAG (OSF)	Amp
	pCAG.OSF.VCP.siR.F52A/R53A (m2)	pCAG-OSF	N, One-StrEP-FLAG (OSF)	Amp
	pCAG.OSF.VCP.siR.F52A (m2a)	pCAG-OSF	N, One-StrEP-FLAG (OSF)	Amp
	pCAG.OSF.VCP.siR.R53A (m2b)	pCAG-OSF	N, One-StrEP-FLAG (OSF)	Amp
	pCAG.OSF.VCP.siR.I70A/L72A (m3)	pCAG-OSF	N, One-StrEP-FLAG (OSF)	Amp
	pCAG.OSF.VCP.siR.V108A/K109A/Y110A (m4)	pCAG-OSF	N, One-StrEP-FLAG (OSF)	Amp
	pCAG.OSF.VCP.siR.E141A/Y143A (m5)	pCAG-OSF	N, One-StrEP-FLAG (OSF)	Amp
	pCAG.OSF.VCP.siR.E141A (m5a)	pCAG-OSF	N, One-StrEP-FLAG (OSF)	Amp
	pCAG.OSF.VCP.siR.Y143A (m5b)	pCAG-OSF	N, One-StrEP-FLAG (OSF)	Amp
	pCAG.OSF.VCP.siR.R53A/I70A/L72A (m2b+3)	pCAG-OSF	N, One-StrEP-FLAG (OSF)	Amp
	pCAG.OSF.VCP.siR.F52A/R53A/V108A/K109A/Y110A (m4+2)	pCAG-OSF	N, One-StrEP-FLAG (OSF)	Amp
	pCAG.OSF.VCP.siR.F52A/V108A/K109A/Y110A (m4+2a)	pCAG-OSF	N, One-StrEP-FLAG (OSF)	Amp
	pCAG.OSF.VCP.siR.R53A/V108A/K109A/Y110A (m4+2b)	pCAG-OSF	N, One-StrEP-FLAG (OSF)	Amp
	pCAG.OSF.VCP.siR.V108A/K109A/Y110A/E141A (m4+5a)	pCAG-OSF	N, One-StrEP-FLAG (OSF)	Amp
	pCAG.OSF.VCP.siR.V108A/K109A/Y110A/Y143A (m4+5b)	pCAG-OSF	N, One-StrEP-FLAG (OSF)	Amp
	pCAG.OSF.VCP.siR.F52A/V108A/K109A/Y110A/Y143A (m4+5b+2a)	pCAG-OSF	N, One-StrEP-FLAG (OSF)	Amp
	pCAG.OSF.VCP.siR.R53A/V108A/K109A/Y110A/Y143A (m4+5b+2b)	pCAG-OSF	N, One-StrEP-FLAG (OSF)	Amp
	pCAG.OSF.VCP.siR.E578Q	pCAG-OSF	N, One-StrEP-FLAG (OSF)	Amp
	pCMV-JErep	-	-	Amp
	pCMV-JErep-fs	-	-	Amp
	pAAV-CMV-Luc	-	-	Amp
	pCMV-JErep-nLuc	-	-	Amp
	pCMV (Δ4.5p)-D1-nluc-rep	pCMV (Δ4.5p)	-	Amp
	pCMV (Δ4.5p)-D1-nluc-rep-fs	pCMV (Δ4.5p)	-	Amp
	pGADT7	pGADT7	AD	Amp
	pGADT7.VCP.siR (WT-FL)	pGADT7	AD	Amp
	pGADT7.VCP-N(1-185).siR (WT-N)	pGADT7	AD	Amp
	pGADT7.VCP.siR.D35A/V38A (m1)	pGADT7	AD	Amp
	pGADT7.VCP.siR.F52A/R53A (m2)	pGADT7	AD	Amp
	pGADT7.VCP.siR.F52A (m2a)	pGADT7	AD	Amp
	pGADT7.VCP.siR.R53A (m2b)	pGADT7	AD	Amp
	pGADT7.VCP.siR.I70A/L72A (m3)	pGADT7	AD	Amp
	pGADT7.VCP.siR.V108A/K109A/Y110A (m4)	pGADT7	AD	Amp
	pGADT7.VCP.siR.E141A/Y143A (m5)	pGADT7	AD	Amp
	pGADT7.VCP.siR.E141A (m5a)	pGADT7	AD	Amp
	pGADT7.VCP.siR.VCP.Y143A (m5b)	pGADT7	AD	Amp
	pGADT7.VCP.siR.R53A/I70A/L72A (m2b+3)	pGADT7	AD	Amp
	pGADT7.VCP.siR.F52A/R53A/V108A/K109A/Y110A (m4+2)	pGADT7	AD	Amp
	pGADT7.VCP.siR.F52A/V108A/K109A/Y110A (m4+2a)	pGADT7	AD	Amp
	pGADT7.VCP.siR.R53A/V108A/K109A/Y110A (m4+2b)	pGADT7	AD	Amp
	pGADT7.VCP.siR.V108A/K109A/Y110A/E141A (m4+5a)	pGADT7	AD	Amp
	pGADT7.VCP.siR.V108A/K109A/Y110A/Y143A (m4+5b)	pGADT7	AD	Amp
	pGADT7.VCP.siR.F52A/V108A/K109A/Y110A/Y143A (m4+5b+2a)	pGADT7	AD	Amp
	pGADT7.VCP.siR.R53A/V108A/K109A/Y110A/Y143A (m4+5b+2b)	pGADT7	AD	Amp
	pGADT7.NPL4(1-83) (NPL4-N)	pGADT7	AD	Amp
	pGADT7.NPL4(84-247) (NPL4-M)	pGADT7	AD	Amp
	pGADT7.NPL4(248-608) (NPL4-C)	pGADT7	AD	Amp
	pGBKT7	pGBKT7	DBD	Kan
	pGBKT7.NPL4_FL	pGBKT7	DBD	Kan
	pGT7.NPL4(1-83) (NPL4-N)	pGBKT7	DBD	Kan
	pGBKT7.UFD1_FL	pGBKT7	DBD	Kan
	pGBKT7.UFD1_C(196-307)	pGBKT7	DBD	Kan
	pGBKT7.p37	pGBKT7	DBD	Kan
	pGBKT7.p47	pGBKT7	DBD	Kan
	pGBKT7.UBXD1	pGBKT7	DBD	Kan
	pGBKT7.JEV(2393-2447)	pGBKT7	DBD	Kan
